# Supplementary material for: Impact of Lymph Node Ratio on Oncologic Outcomes in ypStage III Rectal Cancer Patients Treated with Neoadjuvant Chemoradiotherapy followed by Total Mesorectal Excision, and Postoperative Adjuvant Chemotherapy
Source: PLoS One. 2015 Sep 18;10(9):e0138728. doi: 10.1371/journal.pone.0138728 (PMC4575157; doi:10.1371/journal.pone.0138728)
Supplement: S1 File — (XLSX) [file pone.0138728.s001.xlsx]

## Sheet: S1_Dataset
No	Sex	Age	PS	preCCRT_CEA	PostCCRT_CEA	preT	preN	PoorHis	TRG	TRG34	ypT	ypN	PRM	DRM	CRM	PositiveLNs	HarvestLNs	LNR	Angiolymphatic inv	Venous inv	PNI	type	NACT_Reg	adjReg	OS	osdur	DFS	dfsdur	LRF	lrfdur	DM	dmdur
1	2	45.2	0	1.7	4	3	1	0	2	0	3	2	14.5	1.5	0.6	4	12	0.333	0	0	0	APR	5-FU	FL	1	81	1	27	1	27	0	81
2	1	47.6	1	2	1.4	3	1	0	3	1	1	1	16.5	0.4	1.5	2	14	0.143	0	0	0	LAR	5-FU	FL	0	112	0	112	0	112	0	112
3	1	39.5	1	7.6	19.2	3	1	0	1	0	3	2	8	1.5	0.1	13	18	0.722	1	1	1	LAR	5-FU	FL	1	66	1	26	1	26	0	65
4	1	61.6	0	4.9	2.9	3	1	0	1	0	3	2	9	3	0.9	4	5	0.8	1	0	1	LAR	5-FU	FL	1	33	1	17	1	17	0	29
5	1	57.7	1	1.5	1.4	3	0	0	2	0	2	1	10	0.6	0.7	1	16	0.063	0	0	0	ULAR	5-FU	FL	0	88	0	88	0	88	0	88
6	1	67.9	0	4.2	7.6	2	1	0	1	0	3	1	22.5	0.2	0.5	3	4	0.75	0	0	0	ULAR	5-FU	FL	0	104	0	104	0	104	0	104
7	1	43.5	0	1.4	2.9	3	1	0	2	0	3	1	10.5	1	0.1	1	11	0.091	0	0	0	LAR	5-FU	FL	0	103	0	103	0	103	0	103
8	1	55.7	1	13.3	6.9	3	1	0	1	0	3	1	9.5	1.6	1.2	3	18	0.167	1	1	0	LAR	5-FU	FL	1	59	1	23	1	23	0	59
9	2	53	1	6.8	2.9	3	1	0	2	0	3	1	22	1.5	0.9	1	7	0.143	0	0	0	ULAR	5-FU	FL	0	100	0	100	0	100	0	100
10	2	33.1	1	0.5	0.5	3	1	0	2	0	3	1	9	1	0.1	2	11	0.182	1	0	0	LAR	xeloda	Xeloda	0	96	0	96	0	96	0	96
11	1	56.4	1	6.8	3.1	3	1	0	1	0	2	1	13.5	0.5	0.6	1	7	0.143	0	0	0	LAR	5-FU	FL	0	97	0	97	0	97	0	97
12	1	47	1	4.7	3.3	3	0	0	2	0	3	2	4.5	4	0.6	8	14	0.571	1	1	1	LAR	5-FU	FL	0	79	0	79	0	79	0	79
13	2	42.7	1	2.1	0.5	3	1	1	2	0	3	2	18.3	0.6	0.1	8	24	0.333	0	0	0	ULAR	XELOX	FL	0	50	1	20	0	50	1	20
14	2	48.4	1	3.8	2.7	3	2	0	2	0	3	1	15.7	3.6	0.1	1	41	0.024	0	0	1	ULAR	5-FU	FL	1	47	1	17	1	17	0	41
15	1	61.9	1	16.5	1.3	3	0	0	2	0	3	1	14	0.5	0.1	1	3	0.333	0	0	0	ULAR	5-FU	FL	0	92	0	92	0	92	0	92
16	1	68.5	0	2	2.8	3	1	0	2	0	3	1	19.5	1.8	0.5	1	1	1	0	0	1	ULAR	5-FU	FL	1	12	0	12	0	12	0	12
17	1	51.4	0	4.6	6	3	1	0	1	0	3	1	12.5	1.8	0.5	2	5	0.4	1	0	0	ULAR	5-FU	FL	1	83	1	12	0	12	1	17
18	1	66.1	1	1.6	3	3	1	0	3	1	3	1	16	2.5	0.7	1	2	0.5	0	0	0	ULAR	xeloda	FL	0	93	0	93	0	93	0	93
19	1	64	1	3.8	2.7	2	1	1	0	0	3	2	7	0.5	0	17	17	1	1	1	1	APR	5-FU	XELOX	1	10	1	4	0	10	1	4
20	1	61.8	1	6.3	3.3	3	1	0	2	0	3	2	12	2.5	0.6	6	13	0.462	0	0	0	LAR	CIC	FL	0	54	1	33	0	54	1	33
21	1	68.5	0	2.7	3.5	3	1	0	1	0	3	1	13	4.2	0	1	7	0.143	1	1	1	APR	5-FU	FOLFOX	1	28	1	8	0	54	1	8
22	2	53.8	1	1.6	0.5	4	1	1	3	1	3	1	13.4	1	0.8	2	9	0.222	0	0	0	ULAR	5-FU	FL	0	84	0	84	0	85	0	84
23	2	56.3	1	14.5	4.1	3	1	0	2	0	3	1	15	1.5	0.5	1	14	0.071	1	0	0	LAR	5-FU	Xeloda	1	39	1	7	0	39	1	7
24	2	44.7	0	3.9	3.8	3	2	0	3	1	1	2	7	0.2	1.3	4	18	0.222	0	0	0	LAR	5-FU	Xeloda	0	83	0	83	0	83	0	83
25	1	54.3	2	2.8	1.9	3	1	0	3	1	3	1	9.5	0.7	0.8	1	4	0.25	0	0	0	ULAR	xeloda	Xeloda	0	31	1	5	0	31	1	5
26	1	71.9	1	5.8	2.8	3	1	0	2	0	3	1	12.5	0.8	0.1	1	17	0.059	0	0	0	ULAR	5-FU	FL	0	32	0	32	0	32	0	32
27	1	37.5	1	27	27.7	3	2	0	1	0	3	2	13	1.7	1.3	4	14	0.286	0	0	0	ULAR	5-FU	FL	0	55	0	55	0	55	0	55
28	1	63.1	0	6.9	2.4	3	0	0	1	0	3	1	23	0.2	0	3	23	0.13	0	1	1	ULAR	xeloda	FOLFOX	1	23	1	7	0	7	0	20
29	2	56.8	1	1.3	2.7	3	2	0	1	0	3	1	11	1.7	1.3	1	14	0.071	0	0	0	LAR	5-FU	FL	0	80	0	20	0	20	0	80
30	1	62.6	0	2.2	2.3	3	2	0	1	0	3	1	22	0.2	0.2	2	15	0.133	1	0	0	LAR	5-FU	FL	0	70	0	70	0	70	0	70
31	1	52.1	1	4.8	1.8	3	1	0	1	0	3	1	25.5	1.8	0.1	2	7	0.286	0	0	0	LAR	5-FU	FL	0	58	0	58	0	58	0	58
32	1	48.4	1	1.2	0.5	3	1	0	1	0	3	1	16	1.5	1.7	1	7	0.143	0	0	0	ULAR	5-FU	Xeloda	0	63	0	56	0	56	0	63
33	2	55.1	1	0.5	1.2	2	0	0	3	1	1	1	20	0.5	0.8	1	19	0.053	0	0	0	ULAR	5-FU	FL	0	72	0	63	0	63	0	72
34	1	59.9	1	2.4	2.1	3	1	1	2	0	3	1	13.5	2	1	3	14	0.214	1	0	0	LAR	5-FU	FL	0	71	0	71	0	71	0	71
35	2	68.9	1	10.7	0.7	3	1	0	1	0	3	1	13	4.7	0.1	2	10	0.2	0	0	0	LAR	5-FU	FL	0	78	1	34	0	34	1	34
36	1	44.8	1	8.4	1.7	3	1	0	2	0	3	1	17	0.6	0.9	1	8	0.125	1	0	1	LAR	xeloda	FL	0	77	1	25	1	25	1	27
37	1	45	1	16.4	1.5	2	1	0	3	1	3	1	17.5	0.5	1	1	9	0.111	0	0	0	LAR	xeloda	FL	0	74	1	31	1	31	1	51
38	1	48	1	3.9	1.8	3	2	0	1	0	3	1	4.5	0.6	0.7	2	8	0.25	0	0	0	LAR	5-FU	FL	0	69	0	69	0	69	0	69
39	1	75	1	0.8	1.6	3	2	0	1	0	3	2	14	2.8	0.2	4	7	0.571	1	0	0	LAR	5-FU	FOLFOX	0	75	0	75	0	75	0	75
40	1	59	0	4.2	4.7	3	1	0	1	0	3	2	4.9	2.5	1	4	18	0.222	1	0	0	LAR	5-FU	FL	1	23	1	17	0	20	1	17
41	1	59	1	8.6	3.7	3	1	0	2	0	3	1	17.5	0.6	1.3	1	7	0.143	0	0	0	LAR	5-FU	FL	0	62	0	62	0	62	0	62
42	2	61	1	105	1.3	3	0	0	3	1	2	1	11	2.5	1.5	1	14	0.071	0	0	0	LAR	5-FU	FL	0	71	0	61	0	61	0	71
43	1	53	0	3.5	0.5	3	0	0	2	0	3	1	15.5	0.3	0.4	2	8	0.25	0	0	0	ULAR	xeloda	FOLFOX	0	71	1	28	0	70	1	28
44	2	76	0	1.3	0.8	3	1	0	2	0	3	1	10.5	2	0.5	1	6	0.167	0	0	0	LAR	5-FU	FL	0	68	0	68	0	68	0	68
45	1	48	0	6.7	2.2	3	1	0	1	0	3	1	90	0.5	1.5	1	39	0.026	0	0	0	LAR	5-FU	FL	1	52	1	37	0	52	1	37
46	1	48	1	17	2.2	3	1	0	3	1	3	1	12.5	1.9	0.9	3	20	0.15	0	0	0	ULAR	5-FU	FL	0	62	0	62	0	62	0	62
47	1	53	1	1.7	1.3	3	2	0	1	0	3	1	9.5	7.5	1	2	25	0.08	0	0	0	LAR	xeloda	FL	0	68	0	68	0	68	0	68
48	2	52	0	1.3	1.2	3	2	0	2	0	3	1	3.5	12	0.6	2	22	0.091	0	0	0	LAR	5-FU	FL	0	62	0	62	0	62	0	62
49	2	46	0	1.1	1.4	3	1	0	1	0	2	2	19	1	1.2	9	25	0.36	0	0	0	LAR	5-FU	FL	0	55	0	55	0	55	0	55
50	1	73	1	4.4	0.9	4	1	0	2	0	3	1	40.5	1.5	0	1	5	0.2	0	0	0	APR	5-FU	FOLFOX	1	16	0	16	0	16	0	16
51	1	66	0	9.7	0.8	3	1	0	2	0	3	1	5.5	4	0.4	1	9	0.111	1	0	1	LAR	5-FU	FL	0	54	0	54	0	54	0	54
52	1	50	1	1.1	1.6	3	1	0	1	0	2	2	22	0.8	1	5	7	0.714	0	0	0	ULAR	5-FU	FL	0	65	0	65	0	65	0	65
53	1	67	1	2.7	1.9	3	1	0	1	0	3	1	14	1	1.2	1	21	0.048	0	0	0	LAR	5-FU	FL	0	66	0	66	0	66	0	66
54	1	50	1	3.4	1.9	3	1	0	2	0	2	1	14	0.7	0.6	1	18	0.056	1	0	1	ULAR	5-FU	FL	0	56	1	36	0	56	1	36
55	1	75	1	2.2	1.2	3	1	0	1	0	3	1	14	3	0.3	1	10	0.1	0	0	1	LAR	5-FU	FL	0	64	1	23	0	54	1	23
56	1	73	1	2.1	2.2	3	0	0	2	0	3	1	6	3	0.4	2	17	0.118	0	0	0	LAR	5-FU	FL	0	61	0	61	0	61	0	61
57	1	46	1	2	1	3	0	0	1	0	3	1	12.5	0.2	1.2	2	8	0.25	0	0	0	ULAR	5-FU	FOLFOX	0	63	1	31	0	61	1	31
58	1	68	1	1.9	2.1	3	2	0	2	0	3	1	23	0.5	0.2	1	15	0.067	0	1	1	ULAR	5-FU	FOLFOX	0	60	0	60	0	60	0	60
59	1	50	1	1.8	2	3	1	0	1	0	2	1	12.3	1.5	1.4	1	17	0.059	0	0	0	LAR	5-FU	FL	0	48	0	48	0	48	0	48
60	1	40	1	1.7	0.8	3	1	0	1	0	3	1	11.5	0.2	0.7	2	9	0.222	0	0	0	ULAR	5-FU	FOLFOX	0	59	1	40	0	47	1	40
61	1	51	1	2.4	4.1	4	2	0	3	1	3	1	15.5	2.5	0.6	1	18	0.056	0	0	0	LAR	5-FU	FL	0	58	0	58	0	58	0	58
62	2	44	1	1.3	1.8	3	1	0	2	0	3	1	12	0.1	0.2	1	13	0.077	0	0	0	ULAR	5-FU	FL	0	53	0	53	0	53	0	53
63	1	59	0	2.2	1.3	3	1	0	1	0	3	1	8.5	0	0.1	1	13	0.077	0	0	1	ULAR	5-FU	FL	0	56	0	56	0	56	0	56
64	2	75	1	1.8	1	3	1	0	1	0	2	1	11.5	0.3	0.4	1	19	0.053	0	0	0	ULAR	5-FU	FL	0	36	0	36	0	36	0	36
65	1	65	1	0.9	1.1	3	1	1	0	0	3	1	15	7.3	1.5	1	36	0.028	1	1	0	LAR	5-FU	FOLFOX	1	11	0	11	0	11	0	11
66	1	62	1	2.3	1.3	3	1	0	2	0	3	1	17.5	1.5	2	1	10	0.1	0	0	0	LAR	5-FU	FL	0	55	1	10	0	10	1	48
67	1	49	0	2.4	2.3	2	1	0	2	0	1	1	20.2	1.2	2	2	28	0.071	0	0	0	LAR	xeloda	Xeloda	0	50	0	50	0	50	0	50
68	1	54	1	1.2	1.3	3	0	0	2	0	2	1	14.5	0.3	1.5	1	15	0.067	0	0	0	LAR	5-FU	FL	0	46	0	46	0	46	0	46
69	2	51	1	2.3	1.2	4	1	0	2	0	3	1	16	0.7	1.2	2	20	0.1	0	0	0	ULAR	5-FU	FL	0	46	1	18	1	18	0	46
70	1	70	1	3.8	2.2	3	0	0	0	0	3	1	14.5	0.2	0.6	3	14	0.214	0	0	0	ULAR	5-FU	FL	1	28	1	22	0	28	1	22
71	1	56	1	14.3	3.4	3	1	0	0	0	3	1	27	1.8	0.3	2	24	0.083	0	0	1	LAR	5-FU	FL	1	39	1	5	0	26	1	5
72	1	49	0	1.8	2.9	2	1	0	2	0	3	1	16	2.4	0.2	1	10	0.1	0	0	0	ULAR	5-FU	FL	0	44	0	44	0	44	0	44
73	1	75	1	1.7	0.8	4	1	0	2	0	3	1	11.5	1.2	0.7	1	17	0.059	0	0	0	ULAR	5-FU	FL	0	43	0	43	0	43	0	43
74	1	66	1	3.9	3.6	3	2	0	2	0	3	2	17.5	1	0.2	4	20	0.2	1	0	1	LAR	5-FU	FL	1	29	1	23	0	29	1	23
75	2	49	1	53.4	4.8	3	1	0	1	0	3	1	21	1.5	0.2	1	5	0.2	0	0	0	ULAR	5-FU	FL	1	37	1	15	0	37	1	15
76	2	58.3	1	0.9	2.7	2	0	0	4	1	0	1	13.6	1.5	0.6	2	7	0.286	0	0	0	ULAR	5-FU	FL	0	112	0	112	0	112	0	112
77	1	42.4	1	1.6	1.2	3	1	0	0	0	3	1	21	2.5	0.9	2	8	0.25	1	0	1	MILs	5-FU	FL	1	19	1	10	0	14	1	10
78	2	38.2	1	83.6	0.9	3	2	0	2	0	2	1	25	3	0.8	2	10	0.2	0	0	0	MIles	XELOX	FL	0	96	0	73	0	73	0	73
79	2	69.4	1	43	4.9	3	1	1	3	1	2	1	39	0.5	0.3	2	39	0.051	1	0	0	ULAR	XELOX	FL	0	92	0	80	0	80	0	80
80	1	82.5	1	7.1	2.8	3	1	0	2	0	3	1	20	1.8	0.5	3	10	0.3	0	1	0	LAR	XELOX	FL	1	49	1	13	0	47	1	13
81	1	64.3	1	1.7	7	3	2	0	2	0	3	1	16.2	2.7	0.2	3	19	0.158	1	1	1	ULAR	XELOX	FL	0	88	0	74	0	74	0	74
82	1	51.7	1	1.2	0.9	3	1	0	2	0	3	1	10	2	1.2	1	22	0.045	0	0	0	ULAR	xeloda	xeloda	0	96	0	96	0	96	0	96
83	2	46.1	1	9.3	0.9	4	2	0	3	1	3	2	12	2.5	1.1	4	44	0.091	0	0	1	MIles	xeloda	xeloda	0	98	0	98	0	98	0	98
84	2	59.2	1	1.8	1.4	3	2	0	2	0	3	1	13	0.3	1	3	22	0.136	0	1	0	ULAR	xeloda	FL	1	37	1	9	0	36	1	9
85	1	61.2	1	6.8	2.8	3	1	0	2	0	3	1	29	1.5	0.04	2	22	0.091	0	0	1	ULAR	5-FU	FL	0	85	0	52	0	52	0	52
86	2	35	1	2.3	1.6	3	1	0	1	0	2	1	12.5	1.2	0.3	1	26	0.038	0	0	1	ULAR	xeloda	FL	1	31	1	8	0	30	1	8
87	2	59.5	1	3	1	3	1	0	1	0	3	2	13.5	5	0.1	5	17	0.294	1	1	1	LAR	xeloda	FOLFOX	0	94	0	94	0	94	0	94
88	1	64.5	1	3.7	3	3	1	0	1	0	3	1	22	1	0.2	2	22	0.091	0	0	1	ULAR	ERBIX	FL	0	83	1	40	1	58	1	40
89	2	60.5	1	3.8	3.5	3	1	0	2	0	2	1	12.5	3.5	0.8	2	13	0.154	0	0	0	LAR	FL	xeloda	1	54	1	12	0	20	1	12
90	1	63.9	1	2.2	0.9	3	0	0	2	0	2	1	18	6	1.5	1	17	0.059	0	0	0	LAR	FL	FL	0	76	0	70	0	70	0	70
91	2	44.7	1	3.6	3.1	4	2	1	2	0	3	2	18.2	1.3	0	13	37	0.351	0	1	1	ULAR	xeloda	FOLFOX	1	44	1	31	0	44	1	31
92	2	58.8	1	1.8	1.7	3	2	0	1	0	3	2	12.5	1	0.5	4	26	0.154	0	1	0	LAR	FL	FOLFOX	0	75	0	75	0	75	0	75
93	1	54.5	1	8.5	1.7	3	1	0	2	0	3	1	18.3	0.8	1.1	1	16	0.063	0	0	0	ULAR	xeloda	xeloda	1	54	0	28	0	28	0	28
94	1	73.3	1	29.4	5.6	3	1	0	2	0	3	2	25	1	0.2	5	19	0.263	0	0	0	ULAR	FL	FL	1	30	0	21	0	21	0	21
95	1	78.3	1	11.1	6.5	3	1	0	2	0	3	2	24.5	1.6	0.2	5	13	0.385	0	0	0	LAR	FL	xeloda	0	79	0	79	0	79	0	79
96	2	55.7	1	2.5	2.3	3	1	0	2	0	3	1	11	0.3	0.06	1	15	0.067	0	0	0	ULAR	FL	xeloda	0	69	1	21	0	69	1	21
97	1	73.1	1	3.2	5	3	1	0	2	0	3	1	13	0.3	1.3	1	20	0.05	0	0	0	ULAR	FL	xeloda	0	74	0	74	0	74	0	74
98	1	70.6	1	5.4	4	3	2	0	1	0	3	2	10	0.5	0.8	5	16	0.313	0	0	1	ULAR	FL	FL	1	30	1	13	0	29	1	13
99	1	46.8	1	1.7	1.6	3	0	0	3	1	3	1	8.7	2.8	0.02	2	20	0.1	0	0	0	ULAR	FL	FOLFOX	0	74	0	74	0	74	0	74
100	2	65	2	2.3	1.8	3	1	0	2	0	3	2	14	1.2	0.2	4	22	0.182	0	0	0	ULAR	xeloda	FL	1	60	1	39	1	39	1	39
101	1	57.6	1	5.4	3.5	3	2	1	1	0	3	2	14	1	0.3	7	46	0.152	1	0	0	ULAR	FL	xeloda	0	62	0	56	0	56	0	56
102	2	65.4	1	13.6	7.4	3	1	0	2	0	3	1	9.3	1	0.2	1	23	0.043	0	0	0	LAR with TAH+BOS	xeloda	xeloda	0	69	1	47	0	69	1	47
103	2	53.6	1	19.9	25.6	3	2	0	2	0	3	2	6.5	0.6	0.9	6	23	0.261	1	0	1	LAR	xeloda	FOLFOX	1	48	1	8	0	48	1	8
104	1	61.8	1	16.1	1.5	3	2	1	3	1	3	1	2.5	6.5	0.6	1	6	0.167	0	1	0	ULAR	FL	FOLFOX	1	25	1	14	0	25	1	14
105	1	44.8	1	0.9	0.9	3	1	0	3	1	2	1	6.5	0	0.2	1	19	0.053	1	0	0	ULAR	FL	FL	0	58	1	26	0	58	1	26
106	1	68.4	1	48.1	10.1	3	2	0	1	0	3	1	17	0.1	0	3	19	0.158	1	0	1	Miles	FL	FOLFOX	1	33	1	23	0	32	1	23
107	2	54.5	1	11.6	1.6	3	2	0	1	0	3	1	8	3.6	1.7	1	12	0.083	0	0	0	LAR	FL	xeloda	0	58	0	58	0	58	0	58
108	1	67.5	0	2.1	1.9	2	1	0	4	1	0	1	12	3	0.6	1	29	0.034	0	0	0	ULAR	FL	xeloda	0	52	0	52	0	52	0	52
109	2	78.7	1	0.7	0.9	3	1	0	2	0	2	1	12.1	1	1	1	18	0.056	0	0	0	ULAR	xeloda	xeloda	0	53	0	53	0	53	0	53
110	1	56.7	1	5.6	2.8	3	2	0	2	0	3	2	11.3	1.8	0.6	7	22	0.318	1	0	1	ULAR	xeloda	FOLFOX	0	50	1	24	0	50	1	24
111	1	62.7	1	1.8	1.5	3	0	0	2	0	3	1	14.8	1.2	0.4	1	20	0.05	1	0	1	ULAR	xeloda	FL	0	52	0	52	0	52	0	52
112	1	44.2	1	5.2	2.5	3	1	0	2	0	3	1	12.3	0.5	0.5	3	21	0.143	0	0	1	ULAR	xeloda	FLOFOX	1	33	1	14	0	33	1	14
113	1	70.5	1	2.4	0.5	3	2	0	3	1	3	1	11	1.6	0.7	1	19	0.053	0	0	0	LAR	xeloda	FL	0	50	0	50	0	50	0	50
114	1	56.7	1	3.3	1.9	3	2	0	2	0	3	2	12.2	5.4	0.1	6	24	0.25	1	1	1	ULAR	FL	FL	0	43	1	13	1	15	1	13
115	1	61.2	1	2.7	1.4	3	1	0	3	1	3	2	15	0.5	0.9	9	30	0.3	0	0	0	ULAR	FL	FOLFOX	0	45	0	45	0	45	0	45
116	1	61.3	1	2.2	1.4	2	1	0	3	1	3	1	12.5	1.8	0.22	1	29	0.034	0	0	0	ULAR	xeloda	FOLFOX	0	43	0	43	0	43	0	43
117	1	49.3	1	1.4	0.9	3	2	0	2	0	3	1	11.4	0.9	1	1	26	0.038	0	0	0	ULAR	xeloda	FOLFOX	0	38	0	38	0	38	0	38
118	2	79.4	1	13.5	2.6	3	1	0	1	0	3	1	23	1	0.4	3	31	0.097	0	0	0	ULAR	xeloda	Xeloda	0	41	1	35	1	35	0	41
119	1	66.5	1	40.6	3	3	2	0	2	0	3	1	12.3	1.1	0.6	1	23	0.043	0	0	0	ULAR	xeloda	FL	0	41	0	41	0	41	0	41
120	2	48	1	6.2	2.5	3	1	0	2	0	2	1	18.1	0.4	0.6	1	24	0.042	0	0	0	ULAR	xeloda	FL	0	41	0	41	0	41	0	41
121	1	58.1	1	9.1	1.2	3	2	0	3	1	3	1	11.5	0.1	0.02	2	17	0.118	0	0	0	LAR	xeloda	FOLFOX	0	39	0	39	0	39	0	39
122	2	54.7	1	0.9	2.3	3	1	0	2	0	3	1	23.5	5	0.4	2	49	0.041	0	0	0	APR	xeloda	FOLFOX	0	36	0	36	0	36	0	36
123	2	72.7	1	0.9	1.2	3	1	1	2	0	3	1	8.7	30	0.7	3	14	0.214	1	0	1	LAR	FL	FOLFOX	0	39	0	39	0	39	0	39
124	2	72.6	1	1.4	0.9	3	2	0	2	0	3	2	11.8	1.1	0.5	6	25	0.24	1	1	1	ULAR	xeloda	FLOFOX	0	27	1	15	0	16	1	15
125	1	82.7	1	4.6	2.8	3	2	0	2	0	3	1	8.3	4.3	0.6	2	22	0.091	0	0	1	ULAR	xeloda	xeloda	0	35	0	35	0	35	0	35
